# Supplementary material for: Phylogenomic Analyses of Three Distinct Lineages Uniting Staphylococcus cohnii and Staphylococcus urealyticus from Diverse Hosts
Source: Microorganisms. 2024 Jul 29;12(8):1549. doi: 10.3390/microorganisms12081549 (PMC11356006; doi:10.3390/microorganisms12081549)
Supplement: Supplementary file 1 [file microorganisms-12-01549-s001.zip › Supplemental Tables.xlsx]

## Sheet: TableS1
Table S1. Genome assemblies for Species Staphylococcus cohnii (SC), Staphylococcus urealyticus (SU), and Staphylococcus nepalensis (Sn) used for these analyses. Newick Strain is the strain designation compatible with Newick tree formatting. BioSample, BioProject, Assembly, Level, Size, Contig count, Host/Source are from NCBI or this study. Lineage assignments are provided based on three software …
										Lineage based on
Species	Notes	Newick Strain	BioSample	BioProject	Assembly	Level	Size (Mb)	Contigs	Host/ Source	PopPUNK	ParSNP	pyANI	Lavecchia et al.
SC		57	SAMN03449103	PRJNA279286	GCA_000972565.1	Contig	2.85317	20	Homo sapiens	1	1	1	B
SC		532	SAMN03449104	PRJNA279286	GCA_000972575.1	Contig	2.82685	16	Homo sapiens	1	1	1
SC		1637	SAMN41936528	PRJNA1126273	1637	Contig	2.5	26	chicken	1	1	1
SC		1638	SAMN41936531	PRJNA1126273	1638	Contig	2.58062	26	chicken	1	1	1
SC		1645	SAMN41936536	PRJNA1126273	1645	Contig	2.64	34	chicken	1	1	1
SC		1649	SAMN41936529	PRJNA1126273	1649	Contig	2.65562	27	chicken	1	1	1
SC		1658	SAMN41936533	PRJNA1126273	1658	Contig	2.63867	25	chicken	1	1	1
SC		1659	SAMN41936534	PRJNA1126273	1659	Contig	2.66059	30	chicken	1	1	1
SC		1661	SAMN41936537	PRJNA1126273	1661	Contig	2.60536	30	chicken	1	1	1
SC		1663	SAMN41936532	PRJNA1126273	1663	Contig	2.60348	26	chicken	1	1	1
SC		1664	SAMN41936535	PRJNA1126273	1664	Contig	2.69481	30	chicken	2	2	2
SC		1665	SAMN41936538	PRJNA1126273	1665	Contig	2.68283	40	chicken	2	2	2
SC		1666	SAMN41936539	PRJNA1126273	1666	Contig	2.67555	20	chicken	2	2	2
SC		1667	SAMN41936530	PRJNA1126273	1667	Contig	2.66678	24	chicken	2	2	2
SC		1697	SAMN41936540	PRJNA1126273	1697	Contig	2.62336	22	chicken	2	2	2
SC		1701	SAMN41936543	PRJNA1126273	1701	Contig	2.66154	32	chicken	1	1	1
SC		1711	SAMN41936542	PRJNA1126273	1711	Contig	2.70277	23	chicken	2	2	2
SC		1714	SAMN41936545	PRJNA1126273	1714	Contig	2.61143	27	chicken	2	2	2
SC		1715	SAMN41936546	PRJNA1126273	1715	Contig	2.61612	30	chicken	2	2	2
SC		1725	SAMN41936541	PRJNA1126273	1725	Contig	2.47	52	chicken	2	2	2
SC		1728	SAMN41936544	PRJNA1126273	1728	Contig	2.63615	20	chicken	2	2	2
SC		073AN	SAMEA3109313	PRJEB2655	GCA_900097955.1	Scaffold	2.67765	28	goat	1	1	1	B
SC		72QC2O2	SAMN29938208	PRJNA862074	GCA_024580935.1	Contig	2.68444	60	Sus scrofa	1	1	1
SC		acroc	SAMN11962558	PRJNA546603	GCA_022690595.1	Contig	2.59474	55	Homo sapiens	3	m	3
SC		AL1	SAMN02471867	PRJNA171726	GCA_000292305.1	Contig	2.62541	76	unknown	3	m	3	A1
SC		Ani-GT-014	SAMN19114539	PRJNA609060	GCA_021367635.1	Contig	2.62419	83	lactating dairy cow	2	2	2
SC		Ani-LG-125	SAMN19114589	PRJNA609060	GCA_021366675.1	Contig	2.68223	55	lactating dairy cow	2	2	2
SC		ATCC_29974	SAMEA104410613	PRJEB22856	GCA_900240165.1	Chromosome	2.71284	1	unknown	3	m	3	A1
SC		DE0071	SAMN11792231	PRJNA543692	GCA_007679825.1	Scaffold	2.58316	61	environment (Duke campus)	3	m	3	A1
SC		DE0122	SAMN11792282	PRJNA543692	GCA_007679195.1	Scaffold	2.6472	49	environment (Duke campus)	1	1	1	B
SC		DE0303	SAMN11792463	PRJNA543692	GCA_007674235.1	Scaffold	2.79206	153	environment (Duke campus)	1	1	1	B
SC		DE0325	SAMN11792485	PRJNA543692	GCA_008764065.1	Scaffold	3.058	795	environment (Duke campus)	3	m	3	A1
SC		DE0360	SAMN11792520	PRJNA543692	GCA_007673395.1	Scaffold	2.66904	110	environment (Duke campus)	3	m	3	A1
SC		DE0361	SAMN11792521	PRJNA543692	GCA_007673385.1	Scaffold	2.69133	193	environment (Duke campus)	3	m	3	A1
SC		DE0431	SAMN11792591	PRJNA543692	GCA_007668065.1	Scaffold	2.67417	141	environment (Duke campus)	3	m	3	A1
SC		DE0450	SAMN11792610	PRJNA543692	GCA_007667835.1	Scaffold	3.15902	1179	environment (Duke campus)	1	1	1	B
SC		DE0506	SAMN11792666	PRJNA543692	GCA_007666955.1	Scaffold	2.67677	94	environment (Duke campus)	1	1	1	B
SC		DE0524	SAMN11792684	PRJNA543692	GCA_007666625.1	Scaffold	2.6922	151	environment (Duke campus)	1	1	1	B
SC		DE0534	SAMN11792694	PRJNA543692	GCA_007666455.1	Scaffold	2.67498	84	environment (Duke campus)	1	1	1	B
SC		DE0536	SAMN11792696	PRJNA543692	GCA_007666405.1	Scaffold	2.67314	88	environment (Duke campus)	1	1	1	B
SC		DE0550	SAMN11792710	PRJNA543692	GCA_008763915.1	Scaffold	2.69148	118	environment (Duke campus)	1	1	1	B
SC		DE0552	SAMN11792712	PRJNA543692	GCA_007666185.1	Scaffold	2.63167	120	environment (Duke campus)	3	m	3	A1
SC		Dog166	SAMN33696838	PRJNA942599	GCA_034042915.1	Complete		4	dog nasal swab	3	m	3
SC	1	ERC000047	SAMEA112247689	PRJEB57940	GCA_947643975.1	Contig	2.7	61	mouse
SC	1	ERC000047	SAMEA112164856	PRJEB57761	GCA_947427885.1	Contig	3	103	mouse
SC		FDAARGOS_334	SAMN06173347	PRJNA231221	GCA_002984565.1	Complete	2.66128	6	Homo sapiens	1	1	1	B
SC		FDAARGOS_538	SAMN10163250	PRJNA231221	GCA_003956025.1	Complete	2.70085	2	Homo sapiens	3	m	3	A1
SC		FDAARGOS_744	SAMN11056459	PRJNA231221	GCA_013349225.1	Complete	2.87319	7	Homo sapiens	1	1	1
SC		G22B2	SAMN03352186	PRJNA275680	GCA_000981215.1	Contig	2.77647	101	Homo sapiens	3	m	3	A1
SC		GDJ7P072P	SAMN13164710	PRJNA586246	GCA_013602265.1	Scaffold	2.6921	22	swine	2	2	2
SC		GDJ7P074P	SAMN13164711	PRJNA586246	GCA_013602215.1	Scaffold	2.69244	23	swine	2	2	2
SC		H62	SAMN04591361	PRJNA316869	GCA_001650645.1	Contig	2.67226	282	environment (home air)	3	m	3	A1
SC		HTQ26	SAMN33389989	PRJNA937088	GCA_028863545.1	Contig	2.6	49	food fermentation	3	m	3
SC		hu-01	SAMN02388844	PRJNA225658	GCA_000513495.2	Contig	2.7355	100	Homo sapiens	3	m	3	A1
SC		MF1844	SAMN04479463	PRJNA311173	GCA_001651275.1	Contig	2.58419	75	poultry processing equipment	1	1	1	B
SC		NBRC_109713	SAMD00172682	PRJDB1638	GCA_007992675.1	Contig	2.56385	67	unknown	3	m	3	A1
SC		NCTC_11041	SAMN06177162	PRJNA339206	GCA_002902365.1	Scaffold	2.63788	69	Homo sapiens	3	m	3	A1
SC	2	NCTC11041	SAMEA3871778	PRJEB6403	GCA_900458255.1	Contig	2.69424	2	Homo sapiens
SC		NCTC7623	SAMEA101174668	PRJEB6403	GCA_900458845.1	Contig	2.67218	2	environmental	3	m	3
SC		none	SAMN33819733	PRJNA945430	GCA_029876485.1	Contig	2.7	81	environment (school)	3	m	3
SC		none1	SAMN33819728	PRJNA945430	GCA_029876655.1	Contig	2.7	78	environment (school)	3	m	3
SC		none2	SAMN33819725	PRJNA945430	GCA_029876685.1	Contig	2.7	97	environment (school)	3	m	3
SC		PJFA-592	SAMN16480609	PRJNA669471	GCA_022214655.1	Scaffold	2.71944	28	Sus scrofa	1	1	1
SC		RIT614	SAMN10392928	PRJNA504471	GCA_003725375.1	Contig	2.72872	44	smartphone	1	1	1	B
SC		SC1	SAMN15366211	PRJNA641762	GCA_014884235.1	Contig	2.66635	52	dairy farm	1	1	1
SC		SC10	SAMN15366220	PRJNA641762	GCA_014884075.1	Contig	2.66375	32	dairy farm	2	2	2
SC		SC11	SAMN15366221	PRJNA641762	GCA_014884025.1	Contig	2.64072	41	dairy farm	1	1	1
SC		SC12	SAMN15366222	PRJNA641762	GCA_014884005.1	Contig	2.70782	43	dairy farm	2	2	2
SC		SC13	SAMN15366223	PRJNA641762	GCA_014883995.1	Contig	2.57725	30	dairy farm	2	2	2
SC		SC14	SAMN15366224	PRJNA641762	GCA_014883975.1	Contig	2.74603	67	dairy farm	1	1	1
SC		SC15	SAMN15366225	PRJNA641762	GCA_014884015.1	Contig	2.55524	19	dairy farm	1	1	1
SC		SC2	SAMN15366212	PRJNA641762	GCA_014884245.1	Contig	2.53579	21	dairy farm	1	1	1
SC		SC3	SAMN15366213	PRJNA641762	GCA_014884215.1	Contig	2.59327	33	dairy farm	2	2	2
SC		SC4	SAMN15366214	PRJNA641762	GCA_014884185.1	Contig	2.59892	30	dairy farm	1	1	1
SC		SC5	SAMN14142771	PRJNA607668	GCA_014180735.1	Scaffold	2.61849	34	cell culture	2	2	2	A2
SC		SC5-1	SAMN15366215	PRJNA641762	GCA_014884175.1	Contig	2.59984	41	dairy farm	2	2	2
SC		SC6	SAMN15366216	PRJNA641762	GCA_014884095.1	Contig	2.68006	39	dairy farm	2	2	2
SC		SC7	SAMN15366217	PRJNA641762	GCA_014884125.1	Contig	2.70669	34	dairy farm	2	2	2
SC		SC8	SAMN15366218	PRJNA641762	GCA_014884155.1	Contig	2.64827	36	dairy farm	2	2	2
SC		SC9	SAMN15366219	PRJNA641762	GCA_014884115.1	Contig	2.62346	37	dairy farm	2	2	2
SC		SDAQ-1	SAMN35037007	PRJNA971568	GCA_030220105.1	Complete	2.799	3	Chicken	2	2	2
SC		SE3_10	SAMN03097237	PRJNA263228	GCA_001876725.1	Contig	2.58089	106	rice seed	m	m	3	M
SC		SE4_1	SAMN03097238	PRJNA263229	GCA_001876705.1	Contig	2.58594	58	rice seed	m	m	3	M
SC		SE4_2	SAMN03097239	PRJNA263230	GCA_001876735.1	Contig	2.57797	89	rice seed	m	m	3	M
SC		SE4_3	SAMN03097240	PRJNA263231	GCA_001876755.1	Contig	2.57737	124	rice seed	3	m	3	A1
SC		SE4_4	SAMN03097241	PRJNA263233	GCA_001876785.1	Contig	2.57947	134	rice seed	3	m	3	A1
SC		SE4_5	SAMN03097242	PRJNA263234	GCA_001876805.1	Contig	2.58344	98	rice seed	3	m	3	A1
SC		SNUC_1036	SAMN06172951	PRJNA342349	GCA_003035975.1	Contig	2.61253	43	Bos taurus	2	2	2	A2
SC		SNUC_1067	SAMN06172952	PRJNA342349	GCA_003578165.1	Contig	3.21353	1081	Bos taurus	1	1	1	B
SC		SNUC_1071	SAMN06172953	PRJNA342349	GCA_003578125.1	Contig	2.63843	210	Bos taurus	2	2	2	A2
SC		SNUC_1091	SAMN06172954	PRJNA342349	GCA_003039975.1	Contig	2.63958	171	Bos taurus	1	1	1	B
SC		SNUC_1120	SAMN06172955	PRJNA342349	GCA_003035965.1	Contig	2.62851	128	Bos taurus	2	2	2	A2
SC		SNUC_1322	SAMN06172956	PRJNA342349	GCA_003039955.1	Contig	2.65849	263	Bos taurus	1	1	1	B
SC		SNUC_156	SAMN06172949	PRJNA342349	GCA_003035945.1	Contig	2.60283	60	Bos taurus	1	1	1	B
SC		SNUC_1638	SAMN06172957	PRJNA342349	GCA_003039935.1	Contig	2.8005	339	Bos taurus	1	1	1	B
SC		SNUC_2129	SAMN06172958	PRJNA342349	GCA_003039915.1	Contig	2.7261	561	Bos taurus	2	2	2	A2
SC		SNUC_2341	SAMN06172959	PRJNA342349	GCA_003035925.1	Contig	2.63636	217	Bos taurus	1	1	1	B
SC		SNUC_2486	SAMN06172960	PRJNA342349	GCA_003035905.1	Contig	2.63571	260	Bos taurus	2	2	2	A2
SC		SNUC_2659	SAMN06172961	PRJNA342349	GCA_003035875.1	Contig	2.60701	399	Bos taurus	2	2	2	A2
SC		SNUC_3213	SAMN06172962	PRJNA342349	GCA_003577955.1	Contig	2.67541	241	Bos taurus	2	2	2	A2
SC		SNUC_3536	SAMN06172963	PRJNA342349	GCA_003577935.1	Contig	2.61013	253	Bos taurus	1	1	1	B
SC		SNUC_3829	SAMN06172964	PRJNA342349	GCA_003035865.1	Contig	2.84393	678	Bos taurus	2	2	2	A2
SC		SNUC_4556	SAMN06172965	PRJNA342349	GCA_003577915.1	Contig	3.20134	1461	Bos taurus	2	2	2	A2
SC		SNUC_4640	SAMN06172966	PRJNA342349	GCA_003035505.1	Contig	2.83278	875	Bos taurus	2	2	2	A2
SC		SNUC_4643	SAMN06172967	PRJNA342349	GCA_003577905.1	Contig	2.64071	257	Bos taurus	2	2	2	A2
SC		SNUC_5	SAMN06172948	PRJNA342349	GCA_003036005.1	Contig	2.59845	132	Bos taurus	1	1	1	B
SC		SNUC_5124	SAMN06172968	PRJNA342349	GCA_003035485.1	Contig	2.62036	216	Bos taurus	2	2	2	A2
SC		SNUC_5133	SAMN06172969	PRJNA342349	GCA_003577875.1	Contig	2.62473	106	Bos taurus	2	2	2	A2
SC		SNUC_5656	SAMN06172970	PRJNA342349	GCA_003035785.1	Contig	2.67804	295	Bos taurus	2	2	2	A2
SC		SNUC_5710	SAMN06172971	PRJNA342349	GCA_003035835.1	Contig	2.61972	148	Bos taurus	1	1	1	B
SC		SNUC_969	SAMN06172950	PRJNA342349	GCA_003039995.1	Contig	2.65521	225	Bos taurus	2	2	2	A2
SC		SNUDS-2	SAMN06286343	PRJNA369449	GCA_001990205.1	Complete	2.6257	3	duck	1	1	1	B
SC		SP95	SAMN12276520	PRJNA554662	GCA_020144955.1	Contig	2.55424	48	Megadyptes antipodes	2	2	2
SC		UBA2625	SAMN06452948	PRJNA348753	GCA_002359925.1	Scaffold	2.55127	9	terrestrial metagenome	1	1	1	B
SC		YNSA55	SAMN11775280	PRJNA543691	GCA_005861955.1	Scaffold	2.63828	40	Homo sapiens	3	m	3	A1
SU		1708	SAMN21194229	PRJNA543206	GCF_020743785.1	Contig	2.82837	180	chicken feces	1	1	1
SU		3636	SAMN37184690	PRJNA1010232	GCA_032139535.1	Contig	2.52782	1291	human oral infection	1	1	1
SU		A343	SAMN33018113	PRJNA929935	GCF_032602005.1	Contig	2.70654	69	Canis lupus skin infection	1	1	1
SU		A779	SAMN33018114	PRJNA929935	GCF_032601965.1	Contig	2.70671	65	Canis lupus arthritis	1	1	1
SU		DRD-90	SAMN37057147	PRJNA1007360	GCF_030970965.1	Scaffold	2.53384	2	sheep milk	1	1	1
SU		DSM_6718	SAMN05977987	PRJNA339206	GCF_002902235.1	Scaffold	2.67043	223	human skin	1	1	1
SU	3	H07689-L1	SAMEA114588907	PRJEB68160	GCA_963657055.1	Scaffold	1.47377	308	bonobo feces
SU		HMKU-VET	SAMN17773726	PRJNA699321	GCF_016916665.1	Scaffold	2.54745	25	dairy milk	1	1	1
SU		IVB6236	SAMN26923352	PRJNA819273	GCF_025558845.1	Complete	2.67704	1	camel nasal swab	1	1	1
SU		M10.2	SAMN35977277	PRJNA987337	GCF_032468265.1	Contig	2.70427	46	dairy milk	1	1	1
SU		MUWRP0921	SAMN29515134	PRJNA856110	GCF_024721075.2	Contig	2.70835	29	human UTI	1	1	1
SU		NBRC_109766	SAMD00172686	PRJDB6345	GCF_007992755.1	Contig	2.66961	46	human skin	1	1	1	B
SU		nsq225	SAMN24020164	PRJNA788742	GCF_026739045.1	Scaffold	2.84347	76	human	1	1	1
SU		nsq226	SAMN24021268	PRJNA788746	GCF_026739015.1	Scaffold	2.84318	76	human	1	1	1
SU		p3-SID1418	SAMN25653538	PRJNA803478	GCF_025149985.1	Contig	2.73809	46	human skin	1	1	1
SU		SW120	SAMN06043532	PRJNA354224	GCF_001896245.1	Contig	2.81898	67	dog ear canal swab	1	1	1	B
Sn		Dog109	SAMN33696799	PRJNA942599	GCA_034030455.1	Complete	2.94	7	dog nasal swab
Sn		JS1	SAMN05831567	PRJNA344701	GCA_002442895.1	Complete	2.99	3	Korean fermented food
Sn		JS11	SAMN05831617	PRJNA344825	GCA_002442935.1	Complete	3.01	3	Korean fermented food
Sn		JS9	SAMN05846264	PRJNA344824	GCA_003097555.1	Complete	2.89	1	Korean fermented food
Notes:
1	Not S. cohniii based on genome distance of 0.14 (BV-BRC)
2	Old assembly, replaced with newer assembly
3	bad assembly, possible mixed culture
3	poor quality assembly

## Sheet: TableS2
Table S2. Polypeptides missing in one or more Staphylococcus cohnii lineages. BLASTp was used to search a database of all predicted Prokka polypeptides from the genome annotations. The database was queried with polypeptides sequences for FDAARGOS_334, SDAQ-1 and FDAARGOS_538, as reference genomes for Lineage 1, 2, and 3, respectively. Minimum hit score was Pident*Qcov≥8100. For each Lineage as qu…
							Miassing From
Lineage	Annotation	Source	PEG in Reference	Length	EC number	Best BLASTp	Not in	L1 (56)	L2 (40)	L3 (25)	Homolog In Lavecchia et al.
1	DUF3021 domain-containing protein	P	743	126		WP_103161311.1	3	0	25	25
1	LytTR family transcriptional regulator	P	744	152		WP_070657220.1	3	0	26	25	WP_107384163.1
1	HTH-type transcriptional activator RhaS	P	895	276		WP_046206927.1	3	0	20	25
1	Evolved beta-galactosidase subunit alpha	P	897	992	3.2.1.23	WP_308889353.1	3	0	19	25
1	Fibronectin type-III domain-containing protein	U	918	56		WP_155390634.1	3	0	5	25
1	RNA binding protein	U	945	321		WP_052722077.1	2,3	0	40	25	WP_073344697.1
1	Quinolone resistance protein NorB	P	1247	463		WP_073344078.1	3	0	2	25
1	DNA translocase FtsK	U	1831	1222		WP_073341672	3	0	1	25
1	hypothetical protein	P/U	2392	38		SCS58978.1	2,3	0	40	25
2	Imidazolonepropionase	P	216	405		WP_019469171.1	1	56	0	0
2	NAD(P)-dependent oxidoreductase	U	325	283		WP_107504508.1	3	5	0	25
2	Putative ring-cleaving dioxygenase MhqE	P	459	217	1.13.11.-	WP_107504914.1	3	54	0	25
2	HTH araC/xylS-type domain-containing protein	U	540	156		WP_107384803.1	3	3	0	25
2	Sirohydrochlorin ferrochelatase	P	558	246	4.99.1.4	WP_107386395.1	3	51	0	25
2	Respiratory nitrate reductase 2 beta chain	P	564	522	1.7.5.1	WP_285159833.1	3	51	0	25
2	Nitrate reductase subunit delta	U	565	191		WP_107505065.1	3	51	0	25
2	Nitrate reductase-like protein NarX	P	566	225		WP_285159834.1	3	51	0	25
2	Nitrogen regulation-related NreA protein	U	567	150		WP_285159835.1	3	51	0	25
2	Oxygen sensor histidine kinase NreB	P	568	344	2.7.13.3	WP_181187372.1	3	51	0	25
2	putative nitrate transporter NarT	P	570	386		WP_183076671.1	3	51	0	25
2	putative transglycosylase SceD	P	861	233	3.2.-.-	WP_107385184.1	3	5	0	25
2	Immunodominant staphylococcal antigen B	P	2049	159		WP_210140431.1	3	11	0	25
2	hypothetical protein	P/U	2139	67		none	1,3	56	0	25
2	GrpB family protein	U	2494	174		WP_210140221.1	3	54	0	25
2	Activator of Hsp90 ATPase homolog 1-like protein	P	2546	154	3.6.4.10	WP_107383881.1	1	56	0	7
3	Cysteine/O-acetylserine efflux protein	P	153	190		WP_103211144.1	2	34	40	0
3	DUF2000 family protein	U	154	135		WP_019467868.1	2	32	40	0
3	DUF1146 domain-containing protein	U	460	67		WP_071560207.1	1,2	56	40	0
3	Pyridine nucleotide-disulfide oxidoreductase	U	727	381		WP_103211274.1	2	4	40	0
3	Metallo-beta-lactamase domain-containing protein	U	1092	221		WP_019467811.1	1,2	56	40	0
3	IS1182 family transposase	U	1249	38		WP_019468907.1	1	56	0	0	WP_019468907.1
3	IS3 family transposase	U	1586	42		WP_019468123.1	1,2	56	40	0
3	Lipoprotein	U	2043	266		WP_019468857.1	2	2	40	0
3	Positive transcriptional activator, putative	U	2093	40		WP_258026234.1	2	5	40	0
3	Imidazolonepropionase	P	2421	405	3.5.2.7	WP_019469171.1	1	56	0	0
3	Biotin synthase	P	2494	328	2.8.1.6	WP_019467634.1	2	42	40	0

## Sheet: TableS3
Table S3. Prevalence of Staphylococcus cohnii plasmids in 126 genome assemblies. Plasmids are numbered and size in kbp listed from each of five complete genomes. Number of assemblies with >50% maximum BLASTn bitscore lists the counts from each of the three Lineages (L1, L2 or L3 and Total) for assemblies producing BLASTn hits totalling more than 50% of the maximum bitscore (i.e., the plasmid with…
Genome	plasmid	kbp	Number of assemblies with >50% maximum BLASTn bitscore
			L1	L2	L3	Total
FDAARGOS_334	1	36.9	3	0	3	6
	2	32	9	2	8	19
	3	29.8	2	0	2	4
	4	2.7	4	0	0	4
	5	2.5	9	4	3	16
FDAARGOS_538	1	34.4	9	0	4	13
FDAARGOS_744	1	52.9	1	0	2	3
	2	30.4	3	0	3	6
	3	36.5	3	0	2	5
	4	15.7	5	0	0	5
	5	93.5	2	0	0	2
	6	14	4	0	0	4
SDAQ-1	1	39.7	0	1	0	1
	1	18.7	0	1	0	1
SNUDS-2	1	29.5	9	3	3	15
	1	10.3	2	1	0	3
